# Supplementary material for: Can telemedicine initiative be an effective intervention strategy for improving treatment compliance for pediatric HIV patients: Evidences on costs and improvement in treatment compliance from Maharashtra, India
Source: PLoS One. 2019 Oct 8;14(10):e0223303. doi: 10.1371/journal.pone.0223303 (PMC6782091; doi:10.1371/journal.pone.0223303)
Supplement: S2 File — (XLSX) [file pone.0223303.s003.xlsx]

## Sheet: art_new
sl. no.	art_code	idate	sn	dname	ftype	fname	ni	intv	dclosed		hopen		phdays		tot_holidays	hivpop_t	hivpop_m	hivpop_f	hivpop_u5	hivpop_ch	chiv_percentage	sor1_name	sor1_am	sor2_name	sor2_am	sor3_name	sor3_am	sor4_name	sor4_am	u18_op	s41_scode	s41_jtitle	s41_gross	s41_ai	s41_dp	s41_da	s41_join	s41_tot_wdays	annual_salary	app_salary	app cost for total child population	cost_per_child	s42_scode	s42_jtitle	s42_gross	s42_ai	s42_dp	s42_da	s42_join
1	1	2016-01-06	Maharashtra	ahmednagar	ART centre	Civil Hospital	Dr. Samir S Shende	1	1	01	7	07	79	79	80	12082	6107	5962	291	1337	0.174764	msacs	245000							10205	1	smo	45000	734	364	0		284	540000	94372.6	9.24768	0.000906191	2	mo	36000	0	364	0	na
1	1	2016-01-06	Maharashtra	ahmednagar	ART centre	Civil Hospital	Dr. Samir S Shende	1	1	01	7	07	79	79	80	12082	6107	5962	291	1337		msacs	245000							10205													2	mo	36000	0	364	353	2015-01-06
1	1	2016-01-06	Maharashtra	ahmednagar	ART centre	Civil Hospital	Dr. Samir S Shende	1	1	01	7	07	79	79	80	12082	6107	5962	291	1337		msacs	245000							10205
1	1	2016-01-06	Maharashtra	ahmednagar	ART centre	Civil Hospital	Dr. Samir S Shende	1	1	01	7	07	79	79	80	12082	6107	5962	291	1337		msacs	245000							10205
2	2	27/05/2016	Maharashtra	jalna	ART centre	Civil Hospital	Dr. Samir S Shende	1	1	01	8	08	70	70	71	3147	1768	1379	11	91	0.1	contengency	75000	OI drugs	25000	CD4 lab	25000	UWP	25000	150	1	smo	48000	0	365	33		261	576000	57600	384	2.56
2	2	27/05/2016	Maharashtra	jalna	ART centre	Civil Hospital	Dr. Samir S Shende	1	1	01	8	08	70	70	71	3147	1768	1379	11	91		contengency	75000	OI drugs	25000	CD4 lab	25000	UWP	25000	150
3	3	19/05/2016	Maharashtra	Bhandara	ART centre	Civil Hospital	Dr. Samir S Shende	1	1	01	9	09	88	88	89	3949	1921	1648	174	380	0.288992	msacs	175000							4560	1	smo	45000	0	365	16.5		259.5	540000	156056	34.2227	0.00750498	2	mo	36000	465	122	12.5
3	3	19/05/2016	Maharashtra	Bhandara	ART centre	Civil Hospital	Dr. Samir S Shende	1	1	01	9	09	88	88	89	3949	1921	1648	174	380		msacs	175000							4560													2	mo	36000	6000	330	9
3	3	19/05/2016	Maharashtra	Bhandara	ART centre	Civil Hospital	Dr. Samir S Shende	1	1	01	9	09	88	88	89	3949	1921	1648	174	380		msacs	175000							4560
4	4	15/06/2016	Maharashtra	kolhapur	ART centre	RCSMGMC	Dr. Samir S Shende	0	1	01	8	08	75	75	76	813	400	413	10	60	0.12566	msaca	28235							4832	1	smo	45000		364	9		279	540000	67856.3	14.0431	0.00290627	2	mo	36000		364	1
4	4	15/06/2016	Maharashtra	kolhapur	ART centre	RCSMGMC	Dr. Samir S Shende	0	1	01	8	08	75	75	76	813	400	413	10	60		msaca	28235							4832													2	mo	36000	1320	364	6
4	4	15/06/2016	Maharashtra	kolhapur	ART centre	RCSMGMC	Dr. Samir S Shende	0	1	01	8	08	75	75	76	813	400	413	10	60		msaca	28235							4832
4	4	15/06/2016	Maharashtra	kolhapur	ART centre	RCSMGMC	Dr. Samir S Shende	0	1	01	8	08	75	75	76	813	400	413	10	60		msaca	28235							4832
5	5	25/05/2016	Maharashtra	akola	ART centre	Government medical college	Dr. Samir S Shende	0	1	01	9	09	88	88	89	6481	3454	2471	108	272	0.419512	msacs	113497	OI drugs	50000					1892	1	smo	45000	1020	365	16		260	540000	226537	119.734	0.0632843	2	mo	36000	0	365	21
5	5	25/05/2016	Maharashtra	akola	ART centre	Government medical college	Dr. Samir S Shende	0	1	01	9	09	88	88	89	6481	3454	2471	108	272		msacs	113497	OI drugs	50000					1892
5	5	25/05/2016	Maharashtra	akola	ART centre	Government medical college	Dr. Samir S Shende	0	1	01	9	09	88	88	89	6481	3454	2471	108	272		msacs	113497	OI drugs	50000					1892
5	5	25/05/2016	Maharashtra	akola	ART centre	Government medical college	Dr. Samir S Shende	0	1	01	9	09	88	88	89	6481	3454	2471	108	272		msacs	113497	OI drugs	50000					1892
6	6	2016-11-06	Maharashtra	pandharpur	ART centre	SDH	Dr. Samir S Shende	0	1	01	8	08	76	76	77	6047	406	396	13	74	0.0806271	msacs	200000							532	1	smo	45000		365	17		271	540000	43538.6	81.8395	0.153834	2	mo	36000		365	27
6	6	2016-11-06	Maharashtra	pandharpur	ART centre	SDH	Dr. Samir S Shende	0	1	01	8	08	76	76	77	6047	406	396	13	74		msacs	200000							532													2	mo	36000		365	15
6	6	2016-11-06	Maharashtra	pandharpur	ART centre	SDH	Dr. Samir S Shende	0	1	01	8	08	76	76	77	6047	406	396	13	74		msacs	200000							532
																																							1173000
[truncated: 778 more columns]

## Sheet: Sheet1
		RC	r	n	r(1+r)^n	(1+r
		770141	0.03	10	0.0403175	1.34392	0.343916	0.117231	90284	9028.4
									902840
					3.75		12.4167
						3.75	2

## Sheet: Sheet2
		n	RC	(r(1+r))^n	(1+r)^n	F-1	RC*G
	s51_q	s51_py	s51_ppu					s52_q	s52_py	s52_ppu	s53_q	s53_py	s53_ppu	s54_q	s54_py	s54_ppu	s55_q	s55_py	s55_ppu	s56_q	s56_py	s56_ppu	s57_q	s57_py	s57_ppu	s58_q	s58_py	s58_ppu	s59_q	s59_py	s59_ppu	s510_q	s510_py	s510_ppu	s511_q	s511_py	s511_ppu	s512_q	s512_py	s512_ppu	s513_q	s513_py	s513_ppu	s514_q	s514_py	s514_ppu	s515_q	s515_py	s515_ppu
ahmednagar	3	3	150					0	0	150	2	2	150	1	1	150	2	2	150	1	1	150	1033	1033	2	110	110	2	1	1	200	1	1	200	20	20	120	2	2	200	1	1	80	2	2	200	96	96	30
jalna	15	3	150					0	0	0	14	4	150	13	3	150	11	4	150	0	0	0	3274	6	2	271	6	2	0	0	0	1	2	150	20	4	40	3	3	150	15	3	150	0	0	0	14	4	150
Bhandara	5	7	150					0	0	0	8	7	150	0	0	0	3	1	150	10	7	150	500	7	2	411	7	2	0	0	0	2	3	150	30	5	4	1	3	150	0	0	0	0	0	0	0	0	0
kolhapur	3	1	700					1	3	400	3	1	700	2	2	400	19	2	250	3	1	200	753	1	2	60	1	2	1	1	200	3	1	175	24	1	20	1	1	100	1	1	100	8	1	350	4	1	75
akola	1	5	150					0	0	0	5	5	150	0	0	0	4	1	150	0	0	0	1000	1	2	0	0	0	1	1	150	1	1	150	30	30	120	0	0	0	0	0	0	0	0	0	0	0	0
pandharpur	2	1	150					0	0	0	2	1	150	3	1	150	6	1	150	3	0.5	150	804	1	2	87	1	2	20	0.1	150	1	5	150	35	1	4	3	1	150	1	1	150	2	0.1	30	0	0	0
[truncated: 560 more columns]

## Sheet: equipment+consumables
	u18_op
ahmednagar	10205				n	RC	(r(1+r))^n	(1+r)^n	F-1	F/H	RC*G	Total			Ped to adult ratio													RC	n	(r(1+r))^n	(1+r)^n	P-1	O/Q	RC*R	Total (as per quantity of the particular item)	Total (as per unit price)	Total (quantity considered)	Ped to adult ratio											RC
jalna	150			s51_q	s51_py	s51_ppu							Total				apportioned cost for total child population			cost_per_child							s61_q	s61_cost	s61_avglyrs													apportioned cost for total child population	cost perchild					s71_q	s71_cost
bhandara	4560		ahmednagar	3	3	150	0.0327818	1.09273	0.092727	0.35353	53.0296	159.089	450		0.174764		78.6438			0.0077064					61600		2	30800	10	0.0403175	1.34392	0.343916	0.117231	3610.7	7221.4			0.174764				1262.04	0.123669					1	770141
kolhapur	4832			2	2	150	0.031827	1.0609	0.0609	0.522611	78.3916	156.783	300		0.174764		52.4292			0.0051376					17800		2	8900	10	0.0403175	1.34392	0.343916	0.117231	1043.35	2086.7			0.174764				364.681	0.0357355					5	19875
akola	1892			1	1	150	0.0309	1.03	0.03	1.03	154.5	154.5	150		0.174764		26.2146			0.0025688					48000		16	3000	10	0.0403175	1.34392	0.343916	0.117231	351.692	5627.06			0.174764				983.409	0.0963654					3	8371
pandharpur	432			2	2	150	0.031827	1.0609	0.0609	0.522611	78.3916	156.783	300		0.174764		52.4292			0.0051376					36000		6	6000	10	0.0403175	1.34392	0.343916	0.117231	703.383	4220.3			0.174764				737.557	0.072274					2	3700
				1	1	150	0.0309	1.03	0.03	1.03	154.5	154.5	150		0.174764		26.2146			0.0025688					8800		22	400	10	0.0403175	1.34392	0.343916	0.117231	46.8922	1031.63			0.174764				180.292	0.017667					3	1875
				1033	10	2	0.0403175	1.34392	0.343916	0.117231	0.234461	242.198	2066		0.174764		361.063			0.035381					2100		6	350	1	0.0309	1.03	0.03	1.03	360.5	2163			0.174764				378.015	0.0370421					1	770141
				110	10	2	0.0403175	1.34392	0.343916	0.117231	0.234461	25.7907	220		0.174764		38.4481			0.00376757					3750		25	150	1	0.0309	1.03	0.03	1.03	154.5	3862.5			0.174764				675.026	0.0661466					2	1800
				1	1	200	0.0309	1.03	0.03	1.03	206	206	200		0.174764		34.9528			0.00342507					1000		2	500	3	0.0327818	1.09273	0.092727	0.35353	176.765	353.53			0.174764				61.7844	0.00605433					1	5400
				1	1	200	0.0309	1.03	0.03	1.03	206	206	200		0.174764		34.9528			0.00342507					700		7	100	2	0.031827	1.0609	0.0609	0.522611	52.2611	365.828			0.174764				63.9335	0.00626492					1	1500
				20	20	120	0.0541833	1.80611	0.806111	0.0672157	8.06588	161.318	2400		0.174764		419.434			0.0411008					1750		7	250	2	0.031827	1.0609	0.0609	0.522611	130.653	914.569			0.174764				159.834	0.0156623					1	500
				2	2	200	0.031827	1.0609	0.0609	0.522611	104.522	209.044	400		0.174764		69.9056			0.00685014					7000		1	7000	10	0.0403175	1.34392	0.343916	0.117231	820.614	820.614			0.174764				143.414	0.0140533					1	100
				1	1	80	0.0309	1.03	0.03	1.03	82.4	82.4	80		0.174764		13.9811			0.00137003					34000		17	2000	5	0.0347782	1.15927	0.159274	0.218355	436.709	7424.06			0.174764				1297.46	0.127139					1	250
				2	2	200	0.031827	1.0609	0.0609	0.522611	104.522	209.044	400		0.174764		69.9056			0.00685014					14000		7	2000	10	0.0403175	1.34392	0.343916	0.117231	234.461	1641.23			0.174764				286.828	0.0281066					1	770141
				96	9	30	0.0391432	1.30477	0.304773	0.128434	3.85302	369.89	2880		0.174764		503.321			0.049321					7000		9	7000	10	0.0403175	1.34392	0.343916	0.117231	820.614	7385.52			0.174764				1290.72	0.12648					3	12000
				1	1	150	0.0309	1.03	0.03	1.03	154.5	154.5	150		0.174764		26.2146			0.0025688					100		2	50	1	0.0309	1.03	0.03	1.03	51.5	103			0.174764				18.0007	0.00176391					1	1050
				1	1	100	0.0309	1.03	0.03	1.03	103	103	100		0.174764		17.4764			0.00171253					3200		16	200	1	0.0309	1.03	0.03	1.03	206	3296			0.174764				576.022	0.0564451					3	1850
				30	3	350	0.0327818	1.09273	0.092727	0.35353	123.736	3712.07	10500		0.174764		1835.02			0.179816					30000		2	15000	5	0.0347782	1.15927	0.159274	0.218355	3275.32	6550.64			0.174764				1144.82	0.112182					3	625
				6	6	75	0.0358216	1.19405	0.194052	0.184598	13.8448	83.0689	450		0.174764		78.6438			0.0077064					36000		6	6000	10	0.0403175	1.34392	0.343916	0.117231	703.383	4220.3			0.174764				737.557	0.072274					3	1340
				6	6	50	0.0358216	1.19405	0.194052	0.184598	9.22988	55.3793	300		0.174764		52.4292			0.0051376					1200		4	300	10	0.0403175	1.34392	0.343916	0.117231	35.1692	140.677			0.174764				24.5852	0.00240913					3	140
				16	16	4	0.0481412	1.60471	0.604706	0.0796108	0.318443	5.09509	64		0.174764		11.1849			0.00109602					200		1	200	5	0.0347782	1.15927	0.159274	0.218355	43.6709	43.6709			0.174764				7.63211	0.000747879					3	300
				6	6	90	0.0358216	1.19405	0.194052	0.184598	16.6138	99.6827	540		0.174764		94.3726			0.00924768					1200		2	600	5	0.0347782	1.15927	0.159274	0.218355	131.013	262.025			0.174764				45.7926	0.00448728					3	120
				4	4	180	0.0337653	1.12551	0.125509	0.269027	48.4249	193.699	720		0.174764		125.83			0.0123302					60000		20	3000	6	0.0358216	1.19405	0.194052	0.184598	553.793	11075.9			0.174764				1935.66	0.189678					1	14500
				1200	10	11.83	0.0403175	1.34392	0.343916	0.117231	1.38684	1664.2	14196		0.174764		2480.95			0.243111					30000		3	10000	10	0.0403175	1.34392	0.343916	0.117231	1172.31	3516.92			0.174764				614.631	0.0602284					1	18900
				30	3	90	0.0327818	1.09273	0.092727	0.35353	31.8177	954.532	2700		0.174764		471.863			0.0462384					135000		3	45000	10	0.0403175	1.34392	0.343916	0.117231	5275.37	15826.1			0.174764				2765.84	0.271028					1	12810
				40	1	76	0.0309	1.03	0.03	1.03	78.28	3131.2	3040		0.174764		531.283			0.052061					5000		1	5000	10	0.0403175	1.34392	0.343916	0.117231	586.153	586.153			0.174764				102.438	0.0100381					1	770141
				2	2	45	0.031827	1.0609	0.0609	0.522611	23.5175	47.035	90		0.174764		15.7288			0.00154128					5000		1	5000	4	0.0337653	1.12551	0.125509	0.269027	1345.14	1345.14	22321.9	92084.4	0.174764	3901.07	16093.1		235.081	0.0230359	1.57698	16093.1			1	1600
				12	1	45	0.0309	1.03	0.03	1.03	46.35	556.2	540		0.174764		94.3726			0.00924768							3	35000	5	0.0347782	1.15927	0.159274	0.218355	7642.41	22927.2			0.1				2292.72	15.2848					1	5400
				2	2	50	0.031827	1.0609	0.0609	0.522611	26.1305	52.2611	100		0.174764		17.4764			0.00171253							1	11000	5	0.0347782	1.15927	0.159274	0.218355	2401.9	2401.9			0.1				240.19	1.60127					1	2800
				20	2	85	0.031827	1.0609	0.0609	0.522611	44.4219	888.438	1700		0.174764		297.099			0.0291131							6	7000	5	0.0347782	1.15927	0.159274	0.218355	1528.48	9170.89			0.1				917.089	6.11393					2	1500
				18	8	220	0.0380031	1.26677	0.26677	0.142456	31.3404	564.127	3960	49346	0.174764		692.066	8623.91		0.0678163	0.845067						2	5000	4	0.0337653	1.12551	0.125509	0.269027	1345.14	2690.27			0.1				269.027	1.79351					1	140
																											5	2200	4	0.0337653	1.12551	0.125509	0.269027	591.859	2959.3			0.1				295.93	1.97286					1	400
													1987.56	14757.8		347.354	2579.14										3	150	2	0.031827	1.0609	0.0609	0.522611	78.3916	235.175			0.1				23.5175	0.156783					2	120
																											3	250	2	0.031827	1.0609	0.0609	0.522611	130.653	391.958			0.1				39.1958	0.261305					1	9900
																											5	2000	2	0.031827	1.0609	0.0609	0.522611	1045.22	5226.11			0.1				522.611	3.48407					1	770141
																											2	7000	3	0.0327818	1.09273	0.092727	0.35353	2474.71	4949.43			0.1				494.943	3.29962					2	1981
																											1	700	1	0.0309	1.03	0.03	1.03	721	721			0.1				72.1	0.480667					2	1800
				14	4	150	0.0337653	1.12551	0.125509	0.269027	40.3541	564.957	2100		0.1	210				1.4							4	3000	4	0.0337653	1.12551	0.125509	0.269027	807.081	3228.32			0.1				322.832	2.15222					2	780
				13	3	150	0.0327818	1.09273	0.092727	0.35353	53.0296	689.384	1950		0.1	195				1.3							1	12000	3	0.0327818	1.09273	0.092727	0.35353	4242.36	4242.36			0.1				424.236	2.82824					1	300
				11	4	150	0.0337653	1.12551	0.125509	0.269027	40.3541	443.895	1650		0.1	165				1.1							1	1500	2	0.031827	1.0609	0.0609	0.522611	783.916	783.916			0.1				78.3916	0.522611					2	400
				3274	6	2	0.0358216	1.19405	0.194052	0.184598	0.369195	1208.74	6548		0.1	654.8				4.36533							4	400	3	0.0327818	1.09273	0.092727	0.35353	141.412	565.649			0.1				56.5649	0.377099					1	9900
				271	6	2	0.0358216	1.19405	0.194052	0.184598	0.369195	100.052	542		0.1	54.2				0.361333							4	3000	3	0.0327818	1.09273	0.092727	0.35353	1060.59	4242.36			0.1				424.236	2.82824					1	12000
				1	2	150	0.031827	1.0609	0.0609	0.522611	78.3916	78.3916	150		0.1	15				0.1							1	600	5	0.0347782	1.15927	0.159274	0.218355	131.013	131.013			0.1				13.1013	0.0873418					1	2656
				20	4	40	0.0337653	1.12551	0.125509	0.269027	10.7611	215.222	800		0.1	80				0.533333							3	3000	4	0.0337653	1.12551	0.125509	0.269027	807.081	2421.24			0.1				242.124	1.61416					1	770141
				3	3	150	0.0327818	1.09273	0.092727	0.35353	53.0296	159.089	450		0.1	45				0.3							1	45000	3	0.0327818	1.09273	0.092727	0.35353	15908.9	15908.9			0.1				1590.89	10.6059					2	1600
				15	3	150	0.0327818	1.09273	0.092727	0.35353	53.0296	795.443	2250		0.1	225				1.5							1	5000	3	0.0327818	1.09273	0.092727	0.35353	1767.65	1767.65			0.1				176.765	1.17843					1	2800
				14	4	150	0.0337653	1.12551	0.125509	0.269027	40.3541	564.957	2100		0.1	210				1.4							1	2500	3	0.0327818	1.09273	0.092727	0.35353	883.826	883.826	44493.6	85848.5	0.1	4449.36	8584.85		88.3826	0.589217	57.2323	8584.85
				13	3	150	0.0327818	1.09273	0.092727	0.35353	53.0296	689.384	1950		0.1	195				1.3							1	63357	5	0.0347782	1.15927	0.159274	0.218355	13834.3	13834.3			0.288992				3998	26.6533
				11	4	150	0.0337653	1.12551	0.125509	0.269027	40.3541	443.895	1650		0.1	165				1.1							1	22200	5	0.0347782	1.15927	0.159274	0.218355	4847.47	4847.47			0.288992				1400.88	0.30721
				1	2	80	0.031827	1.0609	0.0609	0.522611	41.8089	41.8089	80		0.1	8				0.0533333							5	24090	5	0.0347782	1.15927	0.159274	0.218355	5260.16	26300.8			0.288992				7600.72	1.66682
				100	3	2	0.0327818	1.09273	0.092727	0.35353	0.707061	70.7061	200		0.1	20				0.133333							12	150	1	0.0309	1.03	0.03	1.03	154.5	1854			0.288992				535.791	0.117498
				1	2	150	0.031827	1.0609	0.0609	0.522611	78.3916	78.3916	150		0.1	15				0.1							3	900	1	0.0309	1.03	0.03	1.03	927	2781			0.288992				803.686	0.176247
				1000	4	2	0.0337653	1.12551	0.125509	0.269027	0.538054	538.054	2000		0.1	200				1.33333							7	2100	3	0.0327818	1.09273	0.092727	0.35353	742.414	5196.9			0.288992				1501.86	0.329355
				12	2	10	0.031827	1.0609	0.0609	0.522611	5.22611	62.7133	120		0.1	12				0.08							1	7000	5	0.0347782	1.15927	0.159274	0.218355	1528.48	1528.48			0.288992				441.719	0.0968681
				1	1	90	0.0309	1.03	0.03	1.03	92.7	92.7	90		0.1	9				0.06							8	6600	5	0.0347782	1.15927	0.159274	0.218355	1441.14	11529.1			0.288992				3331.82	0.730662
				1	1	120	0.0309	1.03	0.03	1.03	123.6	123.6	120		0.1	12				0.08							2	2000	10	0.0403175	1.34392	0.343916	0.117231	234.461	468.922			0.288992				135.515	0.0297181
				200	2	11.83	0.031827	1.0609	0.0609	0.522611	6.18249	1236.5	2366		0.1	236.6				1.57733							6	6204	10	0.0403175	1.34392	0.343916	0.117231	727.298	4363.79			0.288992				1261.1	0.276557
				3	2	90	0.031827	1.0609	0.0609	0.522611	47.035	141.105	270	30696	0.1	27				0.18							4	21629	5	0.0347782	1.15927	0.159274	0.218355	4722.79	18891.2			0.288992				5459.39	1.19723
				12	2	10	0.031827	1.0609	0.0609	0.522611	5.22611	62.7133	120	893.123	0.1	12				0.08							20	200	1	0.0309	1.03	0.03	1.03	206	4120			0.288992				1190.65	0.261107
				38	3	80	0.0327818	1.09273	0.092727	0.35353	28.2824	1074.73	3040	9476.43	0.1	304	89.3123	3930.57	3069.6	2.02667	20.464						1	18900	5	0.0347782	1.15927	0.159274	0.218355	4126.9	4126.9			0.288992				1192.64	0.261544
				8	7	150	0.0368962	1.22987	0.229874	0.160506	24.076	192.608	1200		0.288992	346.79				0.0760504							1	700	5	0.0347782	1.15927	0.159274	0.218355	152.848	152.848			0.288992				44.1719	0.00968681
				3	1	150	0.0309	1.03	0.03	1.03	154.5	463.5	450		0.288992	130.046				0.0285189							1	600	5	0.0347782	1.15927	0.159274	0.218355	131.013	131.013			0.288992				37.8616	0.00830298
				10	7	150	0.0368962	1.22987	0.229874	0.160506	24.076	240.76	1500		0.288992	433.488				0.0950631							1	36900	5	0.0347782	1.15927	0.159274	0.218355	8057.28	8057.28			0.288992				2328.49	0.510633
				500	7	2	0.0368962	1.22987	0.229874	0.160506	0.321013	160.506	1000		0.288992	288.992				0.0633754							1	29500	10	0.0403175	1.34392	0.343916	0.117231	3458.3	3458.3			0.288992				999.42	0.219171
				411	7	2	0.0368962	1.22987	0.229874	0.160506	0.321013	131.936	822		0.288992	237.551				0.0520946							1	5600	5	0.0347782	1.15927	0.159274	0.218355	1222.79	1222.79	37940.9	99030.8	0.288992	10964.6	28619.1		353.375	0.0774945	6.27611	65.0854	32617.1
				2	3	150	0.0327818	1.09273	0.092727	0.35353	53.0296	106.059	300		0.288992	86.6975				0.0190126							3	35000	7.5	0.0374456	1.24819	0.248186	0.150877	5280.7	15842.1			0.12566				1990.72	0.411986
				30	5	4	0.0347782	1.15927	0.159274	0.218355	0.873418	26.2025	120		0.288992	34.679				0.00760504							2	3500	7.5	0.0374456	1.24819	0.248186	0.150877	528.07	1056.14			0.12566				132.715	0.0274658
				1	3	150	0.0327818	1.09273	0.092727	0.35353	53.0296	53.0296	150		0.288992	43.3488				0.00950631							6	7000	12.5	0.0434097	1.44699	0.446989	0.0971157	679.81	4078.86			0.12566				512.549	0.106074
				1	7	150	0.0368962	1.22987	0.229874	0.160506	24.076	24.076	150		0.288992	43.3488				0.00950631							3	3000	12.5	0.0434097	1.44699	0.446989	0.0971157	291.347	874.041			0.12566				109.832	0.0227301
				100	7	2	0.0368962	1.22987	0.229874	0.160506	0.321013	32.1013	200		0.288992	57.7983				0.0126751							8	400	2.5	0.0323009	1.0767	0.0766959	0.421155	168.462	1347.7			0.12566				169.351	0.0350479
				8	2	350	0.031827	1.0609	0.0609	0.522611	182.914	1463.31	2800		0.288992	809.177				0.177451							8	250	2.5	0.0323009	1.0767	0.0766959	0.421155	105.289	842.31			0.12566				105.845	0.0219049
				12	2	80	0.031827	1.0609	0.0609	0.522611	41.8089	501.706	960		0.288992	277.432				0.0608404							6	100	2.5	0.0323009	1.0767	0.0766959	0.421155	42.1155	252.693			0.12566				31.7534	0.00657148
				12	1	5	0.0309	1.03	0.03	1.03	5.15	61.8	60		0.288992	17.3395				0.00380252							6	250	2.5	0.0323009	1.0767	0.0766959	0.421155	105.289	631.733			0.12566				79.3835	0.0164287
				6	2	90	0.031827	1.0609	0.0609	0.522611	47.035	282.21	540		0.288992	156.056				0.0342227							8	2000	4.5	0.034268	1.14227	0.142267	0.240872	481.743	3853.95			0.12566				484.286	0.100225
				102	2	11.83	0.031827	1.0609	0.0609	0.522611	6.18249	630.614	1206.66		0.288992	348.715				0.0764725							3	2000	12.5	0.0434097	1.44699	0.446989	0.0971157	194.231	582.694			0.12566				73.2213	0.0151534
				60	2	90	0.031827	1.0609	0.0609	0.522611	47.035	2822.1	5400		0.288992	1560.56				0.342227							6	200	4.5	0.034268	1.14227	0.142267	0.240872	48.1743	289.046			0.12566				36.3215	0.00751686
				38	2	76	0.031827	1.0609	0.0609	0.522611	39.7184	1509.3	2888		0.288992	834.608				0.183028							1	15000	5	0.0347782	1.15927	0.159274	0.218355	3275.32	3275.32			0.12566				411.576	0.0851772
				11	3	35	0.0327818	1.09273	0.092727	0.35353	12.3736	136.109	385	23621.7	0.288992	111.262				0.0243995							5	900	4.5	0.034268	1.14227	0.142267	0.240872	216.784	1083.92			0.12566				136.206	0.0281882
				11	3	30	0.0327818	1.09273	0.092727	0.35353	10.6059	116.665	330	890.186	0.288992	95.3673				0.0209139							3	250	12.5	0.0434097	1.44699	0.446989	0.0971157	24.2789	72.8368			0.12566				9.15266	0.00189418
				20	1	158	0.0309	1.03	0.03	1.03	162.74	3254.8	3160	12209.4	0.288992	913.214	257.256	3528.41	6826.46	0.200266	1.49703						3	200	12.5	0.0434097	1.44699	0.446989	0.0971157	19.4231	58.2694			0.12566				7.32213	0.00151534
				3	1	700	0.0309	1.03	0.03	1.03	721	2163	2100														5	5000	12.5	0.0434097	1.44699	0.446989	0.0971157	485.579	2427.89			0.12566				305.089	0.0631392
				1	3	400	0.0327818	1.09273	0.092727	0.35353	141.412	141.412	400		0.12566	50.264				0.0104023							1	600	12.5	0.0434097	1.44699	0.446989	0.0971157	58.2694	58.2694			0.12566				7.32213	0.00151534
				3	1	700	0.0309	1.03	0.03	1.03	721	2163	2100		0.12566	263.886				0.0546121							6	3000	12.5	0.0434097	1.44699	0.446989	0.0971157	291.347	1748.08			0.12566				219.664	0.0454602
				2	2	400	0.031827	1.0609	0.0609	0.522611	209.044	418.089	800		0.12566	100.528				0.0208046							1	3000	12.5	0.0434097	1.44699	0.446989	0.0971157	291.347	291.347			0.12566				36.6106	0.00757671
				19	2	250	0.031827	1.0609	0.0609	0.522611	130.653	2482.4	4750		0.12566	596.885				0.123527							2	10000	12.5	0.0434097	1.44699	0.446989	0.0971157	971.157	1942.31			0.12566				244.071	0.0505114
				3	1	200	0.0309	1.03	0.03	1.03	206	618	600		0.12566	75.3959				0.0156035							1	45000	12.5	0.0434097	1.44699	0.446989	0.0971157	4370.21	4370.21			0.12566				549.16	0.113651
				753	1	2	0.0309	1.03	0.03	1.03	2.06	1551.18	1506		0.12566	189.244				0.0391647							1	5000	12.5	0.0434097	1.44699	0.446989	0.0971157	485.579	485.579			0.12566				61.0177	0.0126278
				60	1	2	0.0309	1.03	0.03	1.03	2.06	123.6	120		0.12566	15.0792				0.00312069							1	2500	12.5	0.0434097	1.44699	0.446989	0.0971157	242.789	242.789	18657.3	45708.1	0.12566	2344.48	5743.67		30.5089	0.00631392	1.18867	5743.67
				1	1	200	0.0309	1.03	0.03	1.03	206	206	200		0.12566	25.132				0.00520115							3	35000	5	0.0347782	1.15927	0.159274	0.218355	7642.41	22927.2			0.419512				9618.25	5.08364
				3	1	175	0.0309	1.03	0.03	1.03	180.25	540.75	525		0.12566	65.9714				0.013653							2	3500	5	0.0347782	1.15927	0.159274	0.218355	764.241	1528.48			0.419512				641.217	0.33891
				24	1	20	0.0309	1.03	0.03	1.03	20.6	494.4	480		0.12566	60.3168				0.0124828							10	5000	5	0.0347782	1.15927	0.159274	0.218355	1091.77	10917.7			0.419512				4580.12	2.42078
				1	1	100	0.0309	1.03	0.03	1.03	103	103	100		0.12566	12.566				0.00260058							6	350	1	0.0309	1.03	0.03	1.03	360.5	2163			0.419512				907.405	0.479601
				1	1	100	0.0309	1.03	0.03	1.03	103	103	100		0.12566	12.566				0.00260058							12	250	1	0.0309	1.03	0.03	1.03	257.5	3090			0.419512				1296.29	0.685144
				8	1	350	0.0309	1.03	0.03	1.03	360.5	2884	2800		0.12566	351.848				0.0728162							2	500	1	0.0309	1.03	0.03	1.03	515	1030			0.419512				432.098	0.228381
				4	1	75	0.0309	1.03	0.03	1.03	77.25	309	300		0.12566	37.698				0.00780173							2	100	2	0.031827	1.0609	0.0609	0.522611	52.2611	104.522			0.419512				43.8483	0.0231756
				10	1	50	0.0309	1.03	0.03	1.03	51.5	515	500		0.12566	62.8299				0.0130029							4	250	2	0.031827	1.0609	0.0609	0.522611	130.653	522.611			0.419512				219.242	0.115878
				12	1	5	0.0309	1.03	0.03	1.03	5.15	61.8	60		0.12566	7.53959				0.00156035							2	7000	5	0.0347782	1.15927	0.159274	0.218355	1528.48	3056.96			0.419512				1282.43	0.677819
				6	1	90	0.0309	1.03	0.03	1.03	92.7	556.2	540		0.12566	67.8563				0.0140431							8	2000	5	0.0347782	1.15927	0.159274	0.218355	436.709	3493.67			0.419512				1465.64	0.77465
				2	1	180	0.0309	1.03	0.03	1.03	185.4	370.8	360		0.12566	45.2376				0.00936208							2	2000	10	0.0403175	1.34392	0.343916	0.117231	234.461	468.922			0.419512				196.719	0.103974
				24	1	11.83	0.0309	1.03	0.03	1.03	12.1849	292.438	283.92		0.12566	35.6774				0.00738356							3	5000	10	0.0403175	1.34392	0.343916	0.117231	586.153	1758.46			0.419512				737.694	0.389902
				12	1	90	0.0309	1.03	0.03	1.03	92.7	1112.4	1080		0.12566	135.713				0.0280862							8	14700	5	0.0347782	1.15927	0.159274	0.218355	3209.81	25678.5			0.419512				10772.4	5.69368
				6	1	76	0.0309	1.03	0.03	1.03	78.28	469.68	456		0.12566	57.3009				0.0118586							10	200	1	0.0309	1.03	0.03	1.03	206	2060			0.419512				864.195	0.456763
				4	1	45	0.0309	1.03	0.03	1.03	46.35	185.4	180		0.12566	22.6188				0.00468104							1	15000	5	0.0347782	1.15927	0.159274	0.218355	3275.32	3275.32			0.419512				1374.04	0.726235
				10	1	45	0.0309	1.03	0.03	1.03	46.35	463.5	450		0.12566	56.547				0.0117026							8	300	5	0.0347782	1.15927	0.159274	0.218355	65.5064	524.051			0.419512				219.846	0.116198
				1	1	50	0.0309	1.03	0.03	1.03	51.5	51.5	50		0.12566	6.28299				0.00130029							1	600	5	0.0347782	1.15927	0.159274	0.218355	131.013	131.013			0.419512				54.9614	0.0290494
				24	1	220	0.0309	1.03	0.03	1.03	226.6	5438.4	5280		0.12566	663.484				0.13731							1	45000	10	0.0403175	1.34392	0.343916	0.117231	5275.37	5275.37			0.419512				2213.08	1.16971
				2	1	20	0.0309	1.03	0.03	1.03	20.6	41.2	40		0.12566	5.0264				0.00104023							1	5000	10	0.0403175	1.34392	0.343916	0.117231	586.153	586.153			0.419512				245.898	0.129967
				1	1	50	0.0309	1.03	0.03	1.03	51.5	51.5	50		0.12566	6.28299				0.00130029							1	5000	4	0.0337653	1.12551	0.125509	0.269027	1345.14	1345.14	27694.5	89937.1	0.419512	11618.2	4873.96		564.301	0.298256	19.9417	37729.7
				7	1	150	0.0309	1.03	0.03	1.03	154.5	1081.5	1050		0.12566	131.943				0.0273061							3	35000	5	0.0347782	1.15927	0.159274	0.218355	7642.41	22927.2			0.0992908				2276.46	5.26959
				4	1	150	0.0309	1.03	0.03	1.03	154.5	618	600		0.12566	75.3959				0.0156035							1	5000	4	0.0337653	1.12551	0.125509	0.269027	1345.14	1345.14			0.0992908				133.56	0.309166
				1	4	150	0.0337653	1.12551	0.125509	0.269027	40.3541	40.3541	150		0.12566	18.849				0.00390087							6	3000	5	0.0347782	1.15927	0.159274	0.218355	655.064	3930.38			0.0992908				390.251	0.903358
				1	4	150	0.0337653	1.12551	0.125509	0.269027	40.3541	40.3541	150		0.12566	18.849				0.00390087							5	350	2	0.031827	1.0609	0.0609	0.522611	182.914	914.569			0.0992908				90.8083	0.210204
				1	2	150	0.031827	1.0609	0.0609	0.522611	78.3916	78.3916	150		0.12566	18.849				0.00390087							12	150	1	0.0309	1.03	0.03	1.03	154.5	1854			0.0992908				184.085	0.426123
				2	8	1000	0.0380031	1.26677	0.26677	0.142456	142.456	284.913	2000		0.12566	251.32				0.0520115							1	100	1	0.0309	1.03	0.03	1.03	103	103			0.0992908				10.227	0.0236735
				1	6	200	0.0358216	1.19405	0.194052	0.184598	36.9195	36.9195	200		0.12566	25.132				0.00520115							4	250	3	0.0327818	1.09273	0.092727	0.35353	88.3826	353.53			0.0992908				35.1023	0.0812553
				2	2	1000	0.031827	1.0609	0.0609	0.522611	522.611	1045.22	2000		0.12566	251.32				0.0520115							1	7000	5	0.0347782	1.15927	0.159274	0.218355	1528.48	1528.48			0.0992908				151.764	0.351306
				2	5	200	0.0347782	1.15927	0.159274	0.218355	43.6709	87.3418	400		0.12566	50.264				0.0104023							7	2000	5	0.0347782	1.15927	0.159274	0.218355	436.709	3056.96			0.0992908				303.528	0.702612
				1	4	200	0.0337653	1.12551	0.125509	0.269027	53.8054	53.8054	200		0.12566	25.132				0.00520115							1	4000	3	0.0327818	1.09273	0.092727	0.35353	1414.12	1414.12			0.0992908				140.409	0.325021
				1	1	200	0.0309	1.03	0.03	1.03	206	206	200		0.12566	25.132				0.00520115							4	2000	1	0.0309	1.03	0.03	1.03	2060	8240			0.0992908				818.156	1.89388
				1	1	200	0.0309	1.03	0.03	1.03	206	206	200	31810.9	0.12566	25.132				0.00520115							4	3500	5	0.0347782	1.15927	0.159274	0.218355	764.241	3056.96			0.0992908				303.528	0.702612
				1	4	200	0.0337653	1.12551	0.125509	0.269027	53.8054	53.8054	200	5261.53	0.12566	25.132				0.00520115							3	1000	5.5	0.035296	1.17653	0.176535	0.199938	199.938	599.815			0.0992908				59.5561	0.137861
				1	2	200	0.031827	1.0609	0.0609	0.522611	104.522	104.522	200	25684.8	0.12566	25.132	3997.36	661.164	3227.55	0.00520115	0.827268						1	200	3	0.0327818	1.09273	0.092727	0.35353	70.7061	70.7061			0.0992908				7.02046	0.0162511
				5	5	150	0.0347782	1.15927	0.159274	0.218355	32.7532	163.766	750		0.419512	314.634				0.166297							1	15000	5.5	0.035296	1.17653	0.176535	0.199938	2999.07	2999.07			0.0992908				297.78	0.689306
				4	1	150	0.0309	1.03	0.03	1.03	154.5	618	600		0.419512	251.707				0.133038							1	1500	5.5	0.035296	1.17653	0.176535	0.199938	299.907	299.907			0.0992908				29.778	0.0689306
				1000	1	2	0.0309	1.03	0.03	1.03	2.06	2060	2000		0.419512	839.024				0.443459							3	2000	5.5	0.035296	1.17653	0.176535	0.199938	399.877	1199.63			0.0992908				119.112	0.275723
				1	1	150	0.0309	1.03	0.03	1.03	154.5	154.5	150		0.419512	62.9268				0.0332594							2	300	3.5	0.0332699	1.109	0.108997	0.305237	91.5712	183.142			0.0992908				18.1844	0.0420934
				1	1	150	0.0309	1.03	0.03	1.03	154.5	154.5	150		0.419512	62.9268				0.0332594							1	200	5	0.0347782	1.15927	0.159274	0.218355	43.6709	43.6709			0.0992908				4.33612	0.0100373
				30	30	120	0.0728179	2.42726	1.42726	0.0510193	6.12231	183.669	3600		0.419512	1510.24				0.798226							1	600	3	0.0327818	1.09273	0.092727	0.35353	212.118	212.118	20691.8	54332.4	0.0992908	2054.51	5394.71		21.0614	0.0487532	12.4878	33.6181	5394.71
				100	1.5	2	0.0313601	1.04534	0.0453358	0.691728	1.38346	138.346	200		0.419512	83.9024				0.0443459
				8	6	350	0.0358216	1.19405	0.194052	0.184598	64.6091	516.873	2800		0.419512	1174.63				0.620843																171800	466941
				34	34	4	0.0819572	2.73191	1.73191	0.047322	0.189288	6.43579	136		0.419512	57.0537				0.0301552
				12	10	90	0.0403175	1.34392	0.343916	0.117231	10.5507	126.609	1080		0.419512	453.073				0.239468
				3	3	180	0.0327818	1.09273	0.092727	0.35353	63.6355	190.906	540		0.419512	226.537				0.119734
				100	85	11.83	0.370071	12.3357	11.3357	0.0326465	0.386208	38.6208	1183		0.419512	496.283				0.262306
				40	32	90	0.0772525	2.57508	1.57508	0.0490466	4.4142	176.568	3600		0.419512	1510.24				0.798226
				55	28	76	0.0686378	2.28793	1.28793	0.0532932	4.05029	222.766	4180		0.419512	1753.56				0.926829
				10	10	45	0.0403175	1.34392	0.343916	0.117231	5.27537	52.7537	450		0.419512	188.78				0.0997783
				10	10	45	0.0403175	1.34392	0.343916	0.117231	5.27537	52.7537	450	22009	0.419512	188.78				0.0997783
				2	2	50	0.031827	1.0609	0.0609	0.522611	26.1305	52.2611	100	690.47	0.419512	41.9512				0.0221729
				20	20	2	0.0541833	1.80611	0.806111	0.0672157	0.134431	2.68863	40	4912.02	0.419512	16.7805	9233.04	289.661	2060.65	0.00886918	4.88004
				2	1	150	0.0309	1.03	0.03	1.03	154.5	309	300		0.0992908	29.7872				0.0689519
				3	1	150	0.0309	1.03	0.03	1.03	154.5	463.5	450		0.0992908	44.6809				0.103428
				6	1	150	0.0309	1.03	0.03	1.03	154.5	927	900		0.0992908	89.3617				0.206856
				3	0.5	150	0.0304467	1.01489	0.0148892	2.04489	306.733	920.2	450		0.0992908	44.6809				0.103428
				804	1	2	0.0309	1.03	0.03	1.03	2.06	1656.24	1608		0.0992908	159.66				0.369582
				87	1	2	0.0309	1.03	0.03	1.03	2.06	179.22	174		0.0992908	17.2766				0.0399921
				20	0.1	150	0.0300888	1.00296	0.00296025	10.1643	1524.64	30492.8	3000		0.0992908	297.872				0.689519
				1	5	150	0.0347782	1.15927	0.159274	0.218355	32.7532	32.7532	150		0.0992908	14.8936				0.034476
				35	1	4	0.0309	1.03	0.03	1.03	4.12	144.2	140		0.0992908	13.9007				0.0321776
				3	1	150	0.0309	1.03	0.03	1.03	154.5	463.5	450		0.0992908	44.6809				0.103428
				1	1	150	0.0309	1.03	0.03	1.03	154.5	154.5	150		0.0992908	14.8936				0.034476
				2	0.1	30	0.0300888	1.00296	0.00296025	10.1643	304.928	609.856	60		0.0992908	5.95745				0.0137904
				2	1	100	0.0309	1.03	0.03	1.03	103	206	200		0.0992908	19.8582				0.045968
				1	1	50	0.0309	1.03	0.03	1.03	51.5	51.5	50		0.0992908	4.96454				0.011492
				2773	0.1	2	0.0300888	1.00296	0.00296025	10.1643	20.3285	56371	5546		0.0992908	550.667				1.27469
				1	3	150	0.0327818	1.09273	0.092727	0.35353	53.0296	53.0296	150		0.0992908	14.8936				0.034476
				30	1	5	0.0309	1.03	0.03	1.03	5.15	154.5	150		0.0992908	14.8936				0.034476
				2	1	180	0.0309	1.03	0.03	1.03	185.4	370.8	360		0.0992908	35.7447				0.0827423
				1200	1	11.83	0.0309	1.03	0.03	1.03	12.1849	14621.9	14196		0.0992908	1409.53				3.26281
				5	1	90	0.0309	1.03	0.03	1.03	92.7	463.5	450		0.0992908	44.6809				0.103428
				10	1	76	0.0309	1.03	0.03	1.03	78.28	782.8	760		0.0992908	75.461				0.174678
				1	1	45	0.0309	1.03	0.03	1.03	46.35	46.35	45		0.0992908	4.46809				0.0103428
				10	10	45	0.0403175	1.34392	0.343916	0.117231	5.27537	52.7537	450		0.0992908	44.6809				0.103428
				1	1	50	0.0309	1.03	0.03	1.03	51.5	51.5	50	52324	0.0992908	4.96454				0.011492
				1	1	85	0.0309	1.03	0.03	1.03	87.55	87.55	85	3968.64	0.0992908	8.43972				0.0195364
				100	1	220	0.0309	1.03	0.03	1.03	226.6	22660	22000	132326	0.0992908	2184.4	5195.29	394.05	13138.7	5.05647	12.0261
													13691.5	199366
[truncated: 27 more columns]

## Sheet: hr
dname		s41_scode	s41_jtitle	s41_gross	s41_ai	s41_dp	s41_da	s41_join	s41_tot_wdays	annual_salary	app_salary	cost_per_child	s42_scode	s42_jtitle	s42_gross	s42_ai	s42_dp	s42_da	s42_join	s42_tot_wdays	an_slary	app_slary	cost_per_child	s43_scode	s43_jtitle	s43_gross	s43_ai	s43_dp	s43_da	s43_join	s43_tot_wdays	an_slary	app_slary	cost_per_child	s44_scode	s44_jtitle	s44_gross	s44_ai	s44_dp	s44_da	s44_join	s44_tot_wdays	an_salary	app_salary	cost_per_child	s45_scode	s45_jtitle	s45_gross	s45_ai
ahmednagar		1	smo	45000	734	364	0		284	540000	94372.6	9.24768	2	mo	36000	0	364	0	na	284	432000	75498.1	7.39815	3	lt	16750	3394	364	0		284	201000	35127.6	3.44219	4	counsellor	16750	1610	364	15		269	201000	35127.6	3.44219	5	data manager	15500	444
													2	mo	36000	0	364	353	42010	11	432000	75498.1	7.39815	3	lt	14250	2806	364	0		284	171000	29884.7	2.92843	4	counsellor	14250	0	364	0		284	171000	29884.7	2.92843	5	data manager	13000	1650
																																			4	counsellor	13000	0	364	0		284	156000	27263.2	2.67155
																																			4	counsellor	13000	0	364	73	42008	211	156000	27263.2	2.67155
jalna		1	smo	48000	0	365	33		261	576000	57600	384																							4	counsellor	17800	0	365	32		262	213600	21360	142.4	5	dm	15500	0
																																			4	counsellor	15500	0	365	31		263	186000	18600	124
Bhandara		1	smo	45000	0	365	16.5		259.5	540000	156056	34.2227	2	mo	36000	465	122	12.5		20.5	432000	124844	27.3782	3	lt	18000	11871	365	29.5		246.5	216000	62422.2	13.6891	4	counsellor	15500	0	365	34		242	186000	53752.5	11.7878	5	dm	18000	3155
													2	mo	36000	6000	330	9		232	432000	124844	27.3782											0	4	counsellor	15500	910	365	33.5		242.5	186000	53752.5	11.7878	5	dm	15500	6138
																																		0	4	counsellor	15500	0	365	34		242	186000	53752.5	11.7878
kolhapur		1	smo	45000		364	9		279	540000	67856.3	14.0431	2	mo	36000		364	1		287	432000	54285.1	11.2345	3	lt	13000		361	19		266	156000	19602.9	4.0569	4	counsellor	16750		361	6		279	201000	25257.6	5.22716	5	dm	16750	1520
													2	mo	36000	1320	364	6		282	432000	54285.1	11.2345	3	lt	13000		361	23		262	156000	19602.9	4.0569	4	counsellor	16750		361	8		277	201000	25257.6	5.22716	5	dm	15500	2300
																																			4	counsellor	15500		361	8		277	186000	23372.7	4.83707
																																			4	counsellor	15500		361	15		275	186000	23372.7	4.83707
akola		1	smo	45000	1020	365	16		260	540000	226537	119.734	2	mo	36000	0	365	21		255	432000	181229	95.7871	3	lt	16750	8331	365	4		272	201000	84322	44.5676	4	counsellor	16750	0	365	27		249	201000	84322	44.5676	5	dm	13000	1020
																																			4	ounsellor	15500	2050	365	25		251	186000	78029.3	41.2417	5	dm	13000	0
																																			4	counsellor	15500	0	365	18.5		257.5	186000	78029.3	41.2417
																																			4	counsellor	13000	0	365	19		257	156000	65443.9	34.5898
pandharpur		1	smo	45000		365	17		271	540000	53617	100.784	2	mo	36000		365	27		261	432000	42893.6	80.6271	3	lt	15500		365	24		264	186000	18468.1	34.7144	4	counsellor	15500		365	8		280	186000	18468.1	34.7144	5	dm	15500	1000
													2	mo	36000		365	15		273	432000	42893.6	80.6271												4	counsellor	13000		365	19		269	156000	15489.4	29.1153	5	dm	13000	1200
																																			4	counsellor	13000	1000	365	14	16/03/2016	73	156000	15489.4	29.1153
																					864000	85787.2																					498000	49446.8
[truncated: 55 more columns]

## Sheet: Sheet3
				9.01947
				44.8246

## Sheet: electricity+rents
dname		aob_hos_cov	aob_artc_cov	aob_hos_open	aob_artc_open	rentp	tot_artc_area	tot_artc_rent	artc_rent_yearly	app_cost	cost_per_child		renop	qb	eb	ub	sb	qe	ee	app_cost	cost_per_child	ue	se	qw	ew	app_cost	cost_per_child	uw	sw	qm	em	um	sm	qt	et	app_cost	cost_per_child	ut	st	qi	ei	app_cost	cost_per_child	ui	si	ql	el	app_cost	cost_per_child
ahmednagar		160000	4000	40000	400	2000	4400	88000	1056000	184551	18.0844			4000	720000			29772	372150	65038.5	6.3732			120000	60000	10485.8	1.02752							1000	13000	2271.93	0.222629			940	12000	2097.17	0.205504			50	9000	1572.88	0.154128
jalna		90225	900	75542	0	2000	900	18000	216000	21600	144		0					13	118560	11856	79.04			0	0		0	0	0	0	0	0	0	1	1700	170	1.13333	art		1	1000	100	0.666667	art		8	744	74.4	0.496
Bhandara		140499	1200	215300	100	2000	1300	26000	312000	90165.4	19.7731		0														0										0			1	2500	722.479	0.158438	art	cs side
kolhapur		126076	58354	802	79881	4000	138235	32080	384960	48374	10.0112							38	70536	8863.55	1.83434				12000	1507.92	0.312069							1	12039	1512.82	0.313084	art		1	10395	1306.23	0.27033	art		12	3600	452.376	0.0936208
akola		174240	227	87120	200	2500	427	10675	128100	53739.5	28.4035		0					32	165711	69517.8	36.743				10800	4530.73	2.39468										0			1	2000	839.024	0.443459	art		4	720	302.049	0.159645
pandharpur		63000	2000	9000	640	4000	2640	105600	1267200	102171	236.506							35	86328	6960.38	16.112				12000	967.525	2.23964							1	38400	3096.08	7.16685			1	38400	3096.08	7.16685	art		10	2880	232.206	0.537514
[truncated: 5 more columns]

## Sheet: final
																section 5	section 6	section 7	HR	Electricity	medicines		total cost + PCoE cost		u18_op			weighted average		PCoE cost_per ARTC
	1	ahmednagar		0.845067	13.6276	2.07338		60.6751	26.0673		103.288					8623.91	139069	21158.9	619189	266017	6.29151e+06		7.41964e+06		10205	727.06	9.08979e+06	609.44		74071.3
	3	jalna		92.3307	56.971	140.187		1074.4	225.336		1589.22					13849.6	8545.65	21028	161160	33800.4	220807		459191		150	3061.27
	2	bhandara		2.75186	6.58332	9.51111		186.704	19.9316		225.482					12548.5	30020	43370.6	851370	90887.9	182763		1.21096e+06		4560	265.561
	1	kolhapur		0.827268	1.19499	2.68447		94.479	12.8346		112.02					3997.36	5774.18	12971.4	456522	62016.9	4.25272e+06		4.794e+06		4832	992.135	1.55735e+07	2146.29
	2	akola		10.0996	19.1961	43.0699		582.705	68.1443		723.215					19108.4	36319	81488.3	1.10248e+06	128929	6.55359e+06		7.92191e+06		1892	4187.06
	3	pandarpur		74.486	12.4878	37.2044		536.394	269.729		930.301					32178	5394.71	16072.3	444901	116523	2.24252e+06		2.85759e+06		532	5371.4

## Sheet: medicines
		s81_q	s81_ppu	s81_pou	Ped to adult ratio	pediatric proportion	apportioned in case of both		per child			total_any patient
		2121076	8.25	3	0.174764	17498877	3.05818e+06		299.674
		283497	19.8	3	0.174764	5.61324e+06	980993		96.1287
		126979	6.26	3	0.174764	794889	138918		13.6127
		264504	11.36	3	0.174764	3.00477e+06	525125		51.4576
		543981	2.14	3	0.174764	1.16412e+06	203446		19.9359
		4760	11	3	0.174764	52360	9150.65		0.896683
		5060	3.24	1		16394.4			1.60651
		36067	3.67	1		132366			12.9707
		244706	3.44	1		841789			82.4879
		84986	3.73	1		316998			31.063
		23187	1.7	1		39417.9			3.86261
		95	17.5	1		1662.5			0.16291
		2492	8.32	1		20733.4			2.03169
		4787	6	3	0.174764	28722	5019.57		0.491874
		220	5	3	0.174764	1100	192.241		0.0188379
		300	21.6	3	0.174764	6480	1132.47	6.29151e+06	0.110972	616.513		2.95339e+07
		172014	8.25	3	0.1	1.41912e+06	141912		946.077
		16079	6.26	3	0.1	100655	10065.5		67.103
		8657	2.14	3	0.1	18526	1852.6		12.3507
		3930	3.24	1		12733.2			84.888
		4550	3.73	1		16971.5			113.143
		3905	3.44	1		13433.2			89.5547
		3023	3.73	1		11275.8			75.1719
		6088	1.7	1		10349.6			68.9973
		1	24.96	1		24.96			0.1664
		65	17.5	1		1137.5			7.58333
		57	8.32	1		474.24			3.1616
		100	35	3	0.1	3500	350		2.33333
		182	12.5	3	0.1	2275	227.5	220807	1.51667	1472.05		1.61047e+06
	70000	840000	8.25	3	0.288992	6930000	2.00271e+06		439.191
	6000	72000	19.8	3	0.288992	1425600	411987		90.3479
	3000	36000	6.26	3	0.288992	225360	65127.2		14.2823
	500	6000	11.36	3	0.288992	68160	19697.7		4.31967
	500	6000	2.14	3	0.288992	12840	3710.65		0.81374
	1100	13200	11	0		145200			31.8421
	2000	24000	3.24	1		77760			17.0526
	5000	60000	3.73	1		223800			49.0789
	8000	96000	3.44	1		330240			72.4211
	8000	96000	3.73	1		358080			78.5263
	5000	60000	1.7	1		102000			22.3684
	200	2400	11	1		26400			5.78947
	15	180	17.5	1		3150			0.690789
	5000	60000	10.26	3	0.288992	615600	177903		39.0139
	200	2400	8.32	1		19968			4.37895
	200	2400	0.26	3	0.288992	624	180.331		0.0395462
	300	3600	21.6	3	0.288992	77760	22472		4.92807
	100	1200	6.83	3	0.288992	8196	2368.58		0.519425
	100	1200	8.2	3	0.288992	9840	2843.68	3.9956e+06	0.623614	876.228	#REF!	10660578
		1366936	8.25	3	0.12566	11277222	1.41709e+06		293.273
		540	2.583	3	0.12566	1394.82	175.273		0.0362734
		126897	19.8	3	0.12566	2.51256e+06	315728		65.3411
		125195	6.26	3	0.12566	783721	98482.3		20.3813
		300576	2.14	3	0.12566	643233	80828.5		16.7278
		17756	3.24	1		57529.4			11.9059
		42331	3.73	1		157895			32.6769
		167161	3.44	1		575034			119.005
		41970	3.73	1		156548			32.3982
		15497	1.7	1		26344.9			5.45217
		123	17.5	1		2152.5			0.445468
		167830	10.26	3	0.12566	1.72194e+06	216378		44.7803
		6223	10.26	1		63848			13.2136
		2255	8.32	1		18761.6			3.88278
		1493	23.58	3	0.12566	35204.9	4423.85		0.915532
		1361	5	3	0.12566	6805	855.116		0.176969
		247	21.6	3	0.12566	5335.2	670.421		0.138746
		149	30.25	3	0.12566	4507.25	566.381		0.117215
		16783	0.61	3	0.12566	10237.6	1286.46		0.266237
		6223	0.98	1		6098.54	1.05811e+06	4.25272e+06	218.981	880.115		1.80664e+07
		1022460	8.25	3	0.419512	8435295	3.53871e+06		1870.35
		120744	19.8	3	0.419512	2.39073e+06	1.00294e+06		530.096
		79728	6.26	3	0.419512	499097	209377		110.665
		91524	11.36	3	0.419512	1.03971e+06	436172		230.535
		138600	2.14	3	0.419512	296604	124429		65.7659
		7200	3.24	1		23328			12.3298
		7716	3.73	1		28780.7			15.2118
		92220	3.44	1		317237			167.673
		67380	3.73	1		251327			132.837
		43368	1.7	1		73725.6			38.967
		48	17.5	1		840			0.443975
		121836	10.26	3	0.419512	1.25004e+06	524406		277.17
		108	12.5	3	0.419512	1350	566.341		0.299335
		2400	21.6	3	0.419512	51840	21747.5	6.55359e+06	11.4945	3463.84		1.46599e+07
		1359300	8.25	3	0.0992908	11214225	1.11347e+06		2092.99
		300	2.58	3	0.0992908	774	76.8511		0.144457
		46400	19.8	3	0.0992908	918720	91220.4		171.467
		71460	6.26	3	0.0992908	447340	44416.7		83.49
		88070	11.36	3	0.0992908	1.00048e+06	99338		186.725
		162000	2.14	3	0.0992908	346680	34422.1		64.7032
		17665	3.24	1		57234.6			0
		25740	3.73	1		96010.2			0
		51800	3.44	1		178192			0
		54760	3.73	1		204255			0
		26220	1.7	1		44574			0
		107	11	1		1177			0
		51	17.5	1		892.5			0
		237400	10.26	3	0.0992908	2435724	241845		454.596
		10000	10.26	3	0.0992908	102600	10187.2		19.1489
		25	12.5	3	0.0992908	312.5	31.0284		0.058324
		1080	21.6	3	0.0992908	23328	2316.26		4.35386
		2500	30.25	3	0.0992908	75625	7508.87		14.1144
		237400	0.61	3	0.0992908	144814	14378.7		27.0276
		10000	0.98	3	0.0992908	9800	973.05	2.24252e+06	1.82904	3120.65	7464.6	1.73028e+07

## Sheet: all_components
		pediatric													60594+10874+2603														Any																		60594+10874+2603
	name of the centre	HR	Section 5	Section 6	Section 7	Medicines	Electricity	water	Rents	laundry	Internet	Telephone		Total_ART	PCoE cost_per ARTC	DAPCU	Telemedicine cost	Total cost	population_child	per child	US dollar			weighted average	excluding ahmednagar and pandharpur				name of the centre	HR	Section 5	Section 6	Section 7	Equipments and consumables	Medicines	Electricity	water	Rents	laundry	Internet	Telephone	Overhead		Total_ART	population	Per patient cost	PCoE cost_per ARTC	DAPCU	Telemedicine cost
	Ahmednagar	619189	8623.91	16093.1	12981.5	6.29151e+06	65038.5	10485.8	184551	1572.88	2097.17	2271.93		7.21442e+06	74071.3	4930.1	21406.6	7.31483e+06	10205	716.788	11.9465		1.30869e+07	877.43					Ahmednagar	3543000	49346	92084.4	121071	262501	3.75479e+07				9000	12000		1522150		4.28755e+07	58393	734.258	74071.3	4930.1	21406.6
	Jalna	161160	3069.6	8584.85	20985	220807	11856	1200	21600	74.4	100	170		449607	74071.3	5164.64	2456.34	531299	150	3541.99	59.0332				5.77204e+06	1225.49	18.568		Jalna	1611600	30696	85848.5	210280	326825	3.05041e+06				744	1000		338004		5.32684e+06	1500	3551.23	74071.3	5164.64	2456.34
	Bhandara	851370	6826.46	32617.1	21363.1	3.9956e+06	59127.7	49778.8	90165.4	2323.49	722.479	11097.3		5.12099e+06	74071.3	17589.9	28086.5	5.24074e+06	4560	1149.28	19.1547								Bhandara	2946000	23621.7	99030.8	150076	272728	18704436					2500		314500		2.22377e+07	15779	1409.32	74071.3	17589.9	28086.5
	Kolhapur	456522	3997.36	5743.67	17504.7	4.25272e+06	8863.55	1507.92	48374	452.376	1306.23	1512.82		4.7985e+06		2510.76		4.80101e+06	4832	993.587	16.5598		1.53828e+07	2120.01					Kolhapur	3633000	31810.9	45708.1	100156	177675	2.33338e+07				3600	10395		493530		2.7638e+07	38453	718.748		2510.76
	Akola	1.10248e+06	9233.04	37729.7	20943.4	6.55359e+06	69517.8	4530.73	53739.5	302.049	839.024			7.8529e+06		27776.3		7.88068e+06	1892	4165.26	69.421				1.26817e+07	1886.03	28.5763		Akola	2628000	22009	89937.1	194245	306192	1.65981e+07				720	2000		307331		1.98396e+07	4510	4399.03		27776.3
	Pandharpur	285362	5195.29	5394.71	14977.3	2.24252e+06	8571.57	1191.49	125821	285.957	3812.77	3812.77		2.69694e+06		4142.81		2.70109e+06	532	5077.23	84.6205								Pandharpur	2874000	52324	54332.4	155812	262469	2.57506e+07				2880	38400		1445208		3.03323e+07	5358	5661.12		4142.81
																														17235600				1.60839e+06	1.24985e+08							4420723
															74071															3.62993e+06				86930.7
	District	HR	Consumables	Equipments		Medicines	Overhead		Total cost	Per-visit cost
Linked
	Ahmednagar	706120	11226.9	39948.5		6.29151e+06	266017		7.31483e+06	716.788
	Jalna	229375	5672.6	40443.8		220807	35000.4		531299	3541.99
	Bhandara	957640	9429.46	64854.2		3.9956e+06	213215		5.24074e+06	1149.28																																							28.7606
Un-linked
	Kolhapur	459033	3997.36	23248.4		4.25272e+06	62016.9		4.80101e+06	993.587
	Akola	1.13025e+06	9233.04	58673.1		6.55359e+06	128929		7.88068e+06	4165.26														18.5787																									41.6
	Pandharpur	289505	5195.29	20372		2.24252e+06	143496		2.70109e+06	5077.23														19.7697																						930.86
Total		3.77193e+06	44754.7	247540		2.35567e+07	848675		2.84696e+07	15644.1
																					39.5
																														295250					643.02									3543000					54.4379
																														134300					2033.61
	name of the centre	HR	Section 5	Section 6	Section 7	Medicines	Electricity	water	Rents	laundry	Internet	Telephone		Total_ART	PCoE cost_per ARTC	DAPCU	Telemedicine cost	Total cost	population_child											245500					1185.4									1611600
	Ahmednagar	3543000	49346	92084.4	121071	2.95339e+07	1522150			262501				3.48616e+07																302750					606.813
	Jalna	1611600	30696	85848.5	210280	1.61047e+06	338004			326825				3.8869e+06																219000					3680.29
	Bhandara	2946000	23621.7	99030.8	150076	368632	314500			272728				3.90186e+06																239500					4806.02									2946000
	Kolhapur	3633000	31810.9	45708.1	100156	1.80664e+07	493530			177675				2.23706e+07																					#DIV/0!
	Akola	2628000	22009	89937.1	194245	1.46599e+07	307331			306192				1.79014e+07																					#DIV/0!
	Pandharpur	2718000	52324	54332.4	155812	1.73028e+07	1445208			262469				2.17284e+07																					#DIV/0!
																																												3633000
																																												2628000
																																												2.44373e+06
[truncated: 4 more columns]

[truncated: 4 more sheets: fig_component_distribution, Final_Table 1 & 2, Ever-registered cost, Sheet4]
